# Supplementary material for: An Alternative Digital Image Correlation-Based Experimental Approach to Estimate Fracture Parameters in Fibrous Soft Materials
Source: Materials (Basel). 2022 Mar 25;15(7):2413. doi: 10.3390/ma15072413 (PMC8999918; doi:10.3390/ma15072413)
Supplement: Supplementary file 1 [file materials-15-02413-s001.zip]

Archive with 1 entries (1 files):
- materials-1656316-supplementary.avi
